# Supplementary material for: Gradient SERS Substrates with Multiple Resonances for Analyte Screening: Fabrication and SERS Applications
Source: Molecules. 2022 Aug 10;27(16):5097. doi: 10.3390/molecules27165097 (PMC9414786; doi:10.3390/molecules27165097)
Supplement: Supplementary file 1 [file molecules-27-05097-s001.zip]

Archive with 1 entries (1 files):
- molecules-1848382-supplementary.pdf
